# Supplementary material for: The Reduction of Peripheral Blood CD4+ T Cell Indicates Persistent Organ Failure in Acute Pancreatitis
Source: PLoS One. 2015 May 4;10(5):e0125529. doi: 10.1371/journal.pone.0125529 (PMC4418709; doi:10.1371/journal.pone.0125529)
Supplement: S1 Dataset — (XLS) [file pone.0125529.s002.xls]

## Sheet: Sheet1
ID0	GRAD	POF	age	SEX	APACHE 0	APACHE 1	CD4 1	CD4 3	CD4 7	CD8 1	CD8 3	CD8 7	RATIO1	RATIO3	RATIO7	IL1 1	IL1 3	IL1 7	IL6 1	IL6 3	IL6 7	IL8 1	IL8 3	IL8 7	TNF 1	TNF 3	TNF 7	CRP 1	CRP 3	CRP7	Etio	Pnec	Mortal
36	1	1	51	1	8	8	19.05	31.62	38.11	28.87	27.86	29.08	0.66	1.13	1.31	19.15	9.64	4.61	86.06	40.58	15.74	6.2	2.56	0.8	57.97	37.28	23.45	271	177	164	1	1	1
31	1	1	61	2	18	11	25	30	NA	13	12	NA	1.92	2.5	NA	47.62	78.78	49.37	111.84	106.79	178.47	39.26	37.49	24.76	34.35	19.99	9.18	15.1	159	NA	2	0	1
24	1	1	52	1	8	9	31.04	28.27	32.05	17.09	12.05	17.54	1.82	2.35	1.83	19.97	18.52	23.8	34.27	25.1	16.42	34.27	25.1	16.42	26.49	26.43	32.04	345	170	176	2	1	1
22	1	1	60	2	13	17	14.7	9.66	10.48	15.03	14.11	15.36	0.98	0.68	0.68	16.73	19.75	5.22	26.34	19.75	8.36	14.4	6.25	0.74	34.58	19.75	17.25	55.7	63.6	48.5	1	1	1
14	1	1	60	2	21	21	42.18	40.25	41.8	25.48	20.18	21.25	1.66	1.99	1.97	15.51	16.12	8.1	21.91	15.55	6.79	7.07	2.29	1.35	48.07	29.87	13.68	326	235	220.15	2	1	1
6	1	1	53	1	10	12	NA	30.6	NA	NA	18.1	NA	NA	1.69	NA	51.82	40.62	53.92	153.66	15.97	22.41	41.09	33.55	17.64	57.09	32.32	38.98	335	173	134	3	0	1
4	1	1	32	1	15	10	NA	27.5	39.3	NA	24.3	21.4	NA	1.13	1.84	35.36	32.21	47.62	84.55	32	12.35	34.24	18.97	20.97	14.29	28.59	36.67	229	NA	NA	3	0	1
1	1	1	54	1	6	11	NA	25.9	NA	NA	17.7	NA	NA	1.46	NA	9.47	15.55	32.52	110.53	90.58	41.85	NA	38.11	22.35	26.29	17.63	26.87	NA	153	228	2	1	1
39	1	1	48	1	15	12	15.2	NA	NA	7.4	NA	NA	2.05	NA	NA	14.7	13.97	14.82	82.71	68.22	14.62	17.19	16.99	10.1	40.15	39.9	54.5	304	183	NA	4	0	0
38	1	1	51	2	13	14	17.67	30.15	31.01	11.85	12.25	13.75	1.49	2.46	2.26	15.51	7.64	6.43	35.04	15.54	4.71	14.37	8.62	3.87	46.27	25.54	18.38	297	93.8	96.5	1	1	0
37	1	1	22	1	6	4	18.3	NA	21	24.3	NA	20.1	0.75	NA	1.04	8.26	11.9	13.24	42.79	13.59	8.12	13.76	14.41	9.11	29.75	25.55	25.3	113	119	NA	4	0	0
35	1	1	52	1	13	14	19.61	26.93	24.86	27.17	25.28	20.48	0.72	1.07	1.21	14.91	13.7	9.46	24.91	17.7	9.46	12.24	13.76	9.46	56.17	45.65	25.46	171	250	112	1	1	0
34	1	1	58	1	13	13	19.7	NA	42.3	12.5	NA	17.1	1.58	NA	2.47	15.31	17.02	23.81	45.64	68.34	21.4	32.29	23.46	NA	53.51	67.87	54.01	120	175	97.4	4	0	0
33	1	1	38	1	9	9	20.86	22.78	23.52	17.66	15.79	16.65	1.18	1.44	1.41	16.33	13.7	4.01	36.42	19.25	6.69	17.68	5.4	0.43	51.67	42.67	37.73	190	95.1	70.5	1	1	0
32	1	1	64	1	9	13	24.69	33.61	41.16	16.32	14.1	8.92	1.51	2.38	4.61	22.34	13.96	16.88	49.1	63.22	19.23	30.06	84.28	98.26	48.09	72.76	44.3	271	219	181	2	1	0
30	1	1	44	1	12	10	25.1	NA	40.8	19.3	NA	22.7	1.3	NA	1.8	50.77	53.57	37.65	35.01	91.88	19.52	17.86	16.31	18.52	38.4	30.32	23.42	364	208	133	3	0	0
29	1	1	39	1	8	9	25.84	20.21	35.78	24.37	24.15	24.37	1.06	0.84	1.47	9.46	14.65	5.83	61.72	36.26	25.63	4.09	1.49	1.12	46.37	42.31	35.68	377	159	132	1	1	0
28	1	1	47	1	9	8	25.98	41.65	33.42	21.43	22.43	22.08	1.21	1.86	1.51	16.15	20.36	7.64	28.75	18.67	11.91	4.2	2.56	1.21	39.97	33.47	29.97	403	162	138	1	1	0
27	1	1	51	2	10	6	26	33.1	32.9	22.4	24.7	20.7	1.16	1.34	1.59	25.56	31.86	34.66	15.3	33.88	16.41	12.57	20.08	23.64	7.48	21.71	48.3	245	141	NA	3	0	0
26	1	1	45	1	12	10	28.7	NA	44	16.5	NA	19.4	1.74	NA	2.27	31.86	45.87	55.67	16.85	69.15	35.47	7.8	12.35	9.54	41.31	29.74	39.56	188	NA	133	3	0	0
25	1	1	62	2	8	8	30.2	34.6	35.5	16.3	11.39	12.48	1.85	3.04	2.84	17.61	19.61	15.88	107.01	100.79	15.22	107.01	100.79	15.22	16.34	31.09	15.68	169	158	115	2	1	0
23	1	1	57	1	9	8	31.7	NA	31.3	13.7	NA	17.6	2.31	NA	1.78	14.33	18.46	17.98	37.54	13.71	5.04	23.67	14.41	12.68	34.21	45.1	37.92	208	169	124	4	0	0
21	1	1	55	2	11	9	33.5	26.79	20.85	16.67	16.4	11.45	2.01	1.63	1.82	19.75	11.28	4.56	36.52	21.65	12.54	5.94	1.77	0.85	48.07	33.68	16.67	163	97.1	168	1	1	0
20	1	1	42	2	10	10	34.48	35.9	35	31.36	11.11	15.22	1.1	3.23	2.3	19.15	12.32	9.46	42.11	35.65	14.66	9.15	2.46	1.36	30.98	25.68	19.46	156	165	NA	1	1	0
19	1	1	41	2	11	10	35.7	NA	45.9	28.1	NA	20.3	1.27	NA	2.26	19.68	10.81	30.25	67.77	26.45	19.18	28.41	16.56	20.87	24.84	18.12	15.23	128	18.4	3.43	4	0	0
18	1	1	53	2	15	13	36.5	NA	NA	21.2	NA	NA	1.72	NA	NA	14.94	17.01	17.37	170.18	23.29	55.45	13.55	7.51	8.81	36.93	52.52	35.69	250	215	203	4	0	0
17	1	1	64	2	19	12	38.8	38.8	28.4	18.6	18.6	20	2.09	2.09	1.42	32.56	33.61	36.06	158.54	55.96	43.27	26.1	34.24	35.25	23.42	17.71	9.75	107.45	84.2	111	2	0	0
16	1	1	44	1	9	7	39.23	36	47.67	21.91	27.98	19.01	1.79	1.29	2.51	17.33	10.67	9.46	17.33	10.67	8.27	4.92	2.12	2.15	27.38	24.58	9.46	268	178	100	1	1	0
15	1	1	34	1	17	15	41.21	43.76	45.25	13.6	19.38	21.47	3.03	2.26	2.11	19.61	14.87	17.4	47.47	26.14	19.68	47.47	26.14	19.68	24.74	34.81	26.34	344	177	197	2	1	0
13	1	1	29	2	13	10	NA	36.3	NA	NA	20.5	NA	NA	1.77	NA	NA	18.95	19.68	NA	68.11	5.61	NA	14.62	13.33	NA	43.61	50.3	121	NA	70.9	4	0	0
12	1	1	68	2	8	7	NA	NA	36.1	NA	NA	29.4	NA	NA	1.23	22.84	17.25	21.75	36.63	9.15	9.37	10.75	17.64	19.58	53.27	63.91	50.54	NA	NA	NA	4	0	0
11	1	1	39	1	12	12	NA	28.8	27.9	NA	14.1	21.3	NA	2.04	1.31	10.93	22.11	31.59	51.8	46.67	38.11	41.77	31.22	28.41	48.81	41.39	54.5	125	166	150	4	0	0
10	1	1	39	1	9	8	NA	42.6	NA	NA	12.9	NA	NA	3.3	NA	36.76	32.91	26.36	47.14	72.25	22.41	18.52	26.33	20.74	23.42	28.01	29.16	333	138	80.4	4	0	0
9	1	1	56	2	8	10	NA	37	NA	NA	26	NA	NA	1.42	NA	40.62	49.02	45.17	68.2	13.98	37.51	20.92	14.1	13.66	17.14	32.62	43.63	177	107	212	4	0	0
8	1	1	66	1	7	14	NA	30.6	25.9	NA	12.8	15.4	NA	2.39	1.68	17.25	19.44	26.24	38.34	86.24	20.78	13.33	17.43	24.75	30.25	54.47	67.37	94.7	74.6	50.1	4	0	0
7	1	1	36	1	5	3	NA	NA	46.4	NA	NA	33	NA	NA	1.41	19.58	24.91	28.06	23.86	22.6	5.01	23.67	21.52	25.61	70.09	21.33	19.94	197	260	74.9	3	0	0
5	1	1	35	1	20	18	NA	20	17.7	NA	34.2	30	NA	0.58	0.59	30.06	39.92	35.01	165.94	35.68	47.83	43.17	71.33	38.7	30.89	16	31.47	440	NA	94	3	0	0
3	1	1	61	2	20	20	NA	33.8	30	NA	21.5	12.9	NA	1.57	2.33	38.52	41.67	53.57	163.47	63	62.94	14.1	25.21	45.94	16.57	19.42	43.63	NA	248	118	3	0	0
2	1	1	45	2	12	12	NA	45.2	NA	NA	13.8	NA	NA	3.28	NA	61.62	51.82	51.47	13.4	37.51	21.52	22.75	28.13	10.16	28.59	34.93	32.62	NA	162	34.2	2	1	0
30	2	0	60	2	8	8	32.52	38.06	45.5	18.75	22.01	22.97	1.73	1.73	1.98	19.06	21.8	18.33	16.2	13.7	13.25	37.58	23.05	25.21	31.09	35.04	37.51	155	72.6	10	1	0	0
29	2	0	44	1	8	9	25.86	47.84	35.85	14.15	9.57	15.15	2.83	4.83	2.13	19.36	17.45	7.63	116.75	58.82	32.71	61.58	41.42	21.89	29.8	23.71	18.87	254	187	95	4	0	0
28	2	0	44	1	8	9	25.86	47.84	35.85	9.15	9.57	13.15	2.83	5	2.73	20.13	15.68	3.44	129.89	45.68	31.89	63.9	35.54	17.66	27	21.54	18.87	267	198	95	2	0	0
27	2	0	42	1	11	10	27.72	26.98	36.38	35.65	36.21	29.59	0.78	0.75	1.23	10.07	16.12	9.46	22.92	7.96	2.98	4.09	1.65	0.43	47.17	42.67	20.35	325	239	140	1	1	0
26	2	0	43	1	8	8	27.75	39.11	41.58	32.24	26.07	20	1.54	1.25	2.08	19.31	23.8	13.14	21.96	17.46	9.38	63.84	23.75	13.58	33.88	29.75	13.1	274	192	134	3	0	0
25	2	0	37	1	8	8	30.47	36.44	35.06	32.67	25.08	27.45	0.93	1.45	1.28	22.34	17.97	19.6	14.26	12.16	17.92	29.5	37.88	38.44	27.22	54.74	28.14	336	200	128	1	0	0
24	2	0	35	1	9	12	30.56	36.5	46.67	21.77	28.8	19.2	1.4	1.27	2.43	9.6	25.64	27.35	98.35	45.21	47.54	49.64	63.24	45.12	36.51	48.21	38.54	306	178	100	1	0	0
23	2	0	59	2	8	8	31.25	35.67	38.86	12.85	16.75	19.85	2.43191	2.12955	1.95768	23.25	23.25	18.65	23.15	35.91	18.55	36.58	43.97	28.55	21.73	39.55	38.24	308	207	128	2	0	0
22	2	0	34	2	9	11	31.56	36.5	46.67	21.77	28.8	21.6	1.4	1.45	1.95	16.7	24.34	26.78	87.93	46.35	45.39	51.37	62.49	42.36	45.19	48.1	37.43	296	182	92	3	0	0
21	2	0	29	1	9	8	32.66	34.54	38.27	29.15	28.14	30.6	1.12041	1.22743	1.25065	14.91	13.09	17.33	34.06	13.09	3.75	13.87	11.36	7.54	42.67	32.27	16.54	193	144	71.2	2	0	0
20	2	0	42	1	8	8	32.75	39.11	41.58	21.24	26.07	20	1.54	1.5	2.08	16.13	25.8	4.31	18.04	15.31	8.93	64.72	18.88	10.05	34.88	25.46	11.09	287	176	134	1	0	0
19	2	0	56	2	8	9	33.33	36.78	31.23	15.33	12.89	12.91	2.17417	2.85337	2.41905	18.35	6.39	1.72	120.35	113.94	37.87	70.78	59.23	37.88	18.52	20.92	17.32	291	149	85	3	0	0
18	2	0	49	1	7	7	35.03	34.58	36.7	17.3	18.2	17.75	2.02486	1.9	2.06761	13.7	7.64	6.56	32.64	21.56	12.13	8.21	2.19	1.68	48.08	37.28	25.36	172	143	128	2	0	0
17	2	0	53	1	8	8	36.21	41.73	32.35	14.23	13.14	13.83	2.54462	3.1758	2.33912	19.43	11.23	6.72	119.76	105.84	42.57	68.17	48.55	37.98	19.32	21.83	18.45	306	152	85	4	0	0
16	2	0	57	2	8	10	37.54	45.45	38.75	16.72	15.68	13.72	2.55	2.9	2.82	19.92	45.65	6.89	45.32	21.85	15.77	74.48	34.19	21.67	32.16	19.47	13.54	252	167	91	4	0	0
15	2	0	59	1	8	10	37.54	45.45	38.75	14.72	15.68	13.72	2.55	2.9	2.82	24.22	15.34	4.32	44.11	19.41	14.66	94.55	29.45	17.55	35.91	19.65	14.35	268	175	82	2	0	0
14	2	0	57	1	9	10	38.75	52.36	49.57	18.52	15.43	16.42	2.09233	3.39339	3.01888	26.46	21.93	19.75	143.76	114.86	71.34	49.36	78.92	51.37	32.56	24.79	19.86	218	163	91	4	0	0
13	2	0	50	1	8	11	39.2	36.5	47.58	21.91	27.8	19.2	1.78914	1.31295	2.47812	23.43	24.53	7.56	20.42	24.35	8.56	31.73	23.27	8.42	19.19	20.14	14.36	308	278	98	2	0	0
12	2	0	59	1	9	9	39.72	37.56	33.19	16.48	17.48	14.35	2.41019	2.14874	2.31289	18.76	16.47	9.38	24.56	29.12	11.46	31.57	11.84	9.46	39.47	21.77	19.37	310	161	86	4	0	0
11	2	0	38	2	6	6	40.4	35.3	43.3	34.4	21.8	36.3	0.44	2.07	0.83	58.47	53.13	52.23	161	25.32	17.96	17.42	24.55	31.31	23.42	20.56	24.7	136	NA	32	3	0	0
10	2	0	39	2	6	6	41.1	45.1	43.3	32.4	21.8	36.3	0.44	2.07	0.83	64.47	43.07	54.42	161	25.32	17.96	17.42	24.55	31.31	23.42	20.56	24.7	148	NA	28.8	2	0	0
9	2	0	65	2	9	8	41.16	43.51	45.44	11.97	22.1	25.32	3.44	1.97	1.79	14.94	5.83	4.62	27.56	25.36	18.34	12.72	1.49	1.12	47.17	38.07	26.27	235	128	35.6	1	1	0
8	2	0	60	1	9	9	41.75	36.68	31.05	19.75	18.85	13.75	2.11392	1.94589	2.25818	19.06	15.64	7.46	18.32	25.58	9.53	28.44	18.46	7.35	38.38	18.85	15.35	293	158	98	2	0	0
7	2	0	45	2	9	9	42.46	52.43	47.35	17.14	16.35	15.36	2.47725	3.20673	3.08268	15.47	21.78	12.95	53.79	31.68	24.13	39.14	28.49	19.46	43.25	72.67	62.35	317	174	105	4	0	0
6	2	0	38	1	11	10	43.38	40.33	40.79	26.49	20.08	20.21	1.64	2.01	2.02	12.49	13.09	8.65	49.89	21.59	16.27	9.48	3.3	1.25	46.27	32.57	18.07	21.3	25.2	21.1	1	1	0
5	2	0	53	2	8	8	44.73	42.63	52.34	25.52	23.46	21.63	1.75	1.82	2.42	17.73	8.86	4.01	37.32	15.38	6.9	6.76	3.52	0.59	54.37	45.37	30.98	425	387	119	1	1	0
4	2	0	41	2	9	9	45.54	52.43	54.35	17.14	15.78	16.75	2.66	3.32	3.24	13.75	23.42	17.55	46.82	20.84	21.41	37.06	25.35	20.34	23.92	91.08	56.87	325	178	65	3	0	0
3	2	0	47	1	8	9	47.86	49.4	51.463	15.27	16.43	15.37	3.13425	3.0067	3.34828	47.13	23.54	18.54	33.78	29.31	25.26	54.29	65.46	43.18	50.76	47.32	39.16	243	102	78	4	0	0
2	2	0	41	1	9	9	48.96	54.4	57.33	14.17	15.78	16.85	3.46	3.45	3.4	54.8	20.57	21.32	32.11	28.83	22.14	59.36	69.13	42.32	51.51	45.51	42.45	220	91.6	78	2	0	0
1	2	0	59	1	9	9	49.75	52.36	55.25	15.82	16.14	17.22	3.14	3.24	3.21	9.41	20.62	19.88	155.31	105.55	68.22	53.47	86.79	49.68	22.72	17.92	28.74	204	135	75	3	0	0
